# Supplementary material for: Durlobactam in the Treatment of Multidrug-Resistant Acinetobacter baumannii Infections: A Systematic Review
Source: J Clin Med. 2022 Jun 7;11(12):3258. doi: 10.3390/jcm11123258 (PMC9225462; doi:10.3390/jcm11123258)
Supplement: Supplementary file 1 [file jcm-11-03258-s001.zip]

Archive with 1 entries (1 files):
- jcm-1732900-supplementary.pdf
